# Supplementary material for: P2RX7 inhibitor suppresses exosome secretion and disease phenotype in P301S tau transgenic mice
Source: Mol Neurodegener. 2020 Aug 18;15:47. doi: 10.1186/s13024-020-00396-2 (PMC7436984; doi:10.1186/s13024-020-00396-2)
Supplement: Supplementary file 7 — Additional file 7: Supplementary Table 1. GSK1482160 did not change the total Tau expression in P301S mouse brain hippocampus, but slightly reduced the hyperphosphorylation level of Tau. Supplementary Table 2. GSK1482160 did not change the total Tau expression and hyperphosphorylation level in P301S mouse cerebral cortex. [file 13024_2020_396_MOESM7_ESM.xlsx]

## Sheet: Supplementary Table 1
Supplementary Table 1
GSK1482160 did not change the total Tau expression in P301S mouse brain hippocampus, but slightly reduced the hyperphosphorylation level of Tau .
Groups	Human total Tau (ng/mg protein)			Number													WT	P301S-VEH	P301S-GSK
P301S+VEH	44.48 ± 0.71****			7													1.6865	46.6411	46.361
P301S+GSK	45.93 ± 0.74****			8													1.49914	44.0372	42.7527
WT+VEH	1.54 ± 0.07			3													1.45643	45.5529	47.8414
****p<0.0001, compared to WT.																		43.5307	49.4117
																		45.7875	45.4504
Groups	Phosphorylation level of Tau (normalized to total Tau)					Number												40.9398	44.5892
	pS199	pS396	pT181		pT231													44.8514	44.4292
P301S+VEH	0.2492 ± 0.0060	0.1412 ± 0.0027	0.2601 ± 0.0098		0.0073 ± 0.0003	7													46.6411
P301S+GSK	0.2267 ± 0.0067*	0.1309 ± 0.0039#	0.2521 ± 0.0080		0.0068 ± 0.00025	8
*p<0.05; #p=0.0563, compared to P301S-VEH.																	1.54736	44.4772	45.8337
																		pg/ug	pg/ug

## Sheet: Supplementary Table 2
Supplementary Table 2
GSK1482160 did not change the total Tau expression and hyperphosphorylation level in P301S mouse cerebral cortex.
Groups	Human total Tau (ng/mg protein)			Number
P301S+VEH	652.43 ± 36.99****			7
P301S+GSK	645.41 ± 33.12****			8
WT+VEH	1.71 ± 34			3
****p<0.0001, compared to WT.
Groups	Phosphorylation level of Tau (normalized to total Tau)					Number
	pS199	pS396	pT181		pT231
P301S+VEH	29.43 ± 3.93	29.79 ± 2.87	N.A		N.A	7
P301S+GSK	27.76 ± 3.34	30.38 ± 2.29	N.A		N.A	8
N.A, did not measure.
